# Supplementary material for: A simplified approach to disulfide connectivity prediction from protein sequences
Source: BMC Bioinformatics. 2008 Jan 14;9:20. doi: 10.1186/1471-2105-9-20 (PMC2375136; doi:10.1186/1471-2105-9-20)
Supplement: Additional file 1 — PDBSelect Data set. The archive contains the 1,589 non redundant chains used for the experiments on binary classification of chains and cysteines (see results in Tables 2 and 3). [file 1471-2105-9-20-S1.zip]

Archive with 3,204 entries (3,200 files):
- PDBselect/
- PDBselect/chainLabels
- PDBselect/CysteinLabels/
- PDBselect/CysteinLabels/1914_
- PDBselect/CysteinLabels/1a1q_A
- PDBselect/CysteinLabels/1a1t_A
- PDBselect/CysteinLabels/1a2n_
- PDBselect/CysteinLabels/1a3g_A
- PDBselect/CysteinLabels/1a41_
- PDBselect/CysteinLabels/1a56_
- PDBselect/CysteinLabels/1a67_
- PDBselect/CysteinLabels/1a7i_
- PDBselect/CysteinLabels/1a7v_A
- PDBselect/CysteinLabels/1a9v_
- PDBselect/CysteinLabels/1adu_B
- PDBselect/CysteinLabels/1afp_
- PDBselect/CysteinLabels/1ag2_
- PDBselect/CysteinLabels/1agq_D
- PDBselect/CysteinLabels/1aho_
- PDBselect/CysteinLabels/1aih_B
- PDBselect/CysteinLabels/1aip_H
- PDBselect/CysteinLabels/1aiw_
- PDBselect/CysteinLabels/1ajj_
- PDBselect/CysteinLabels/1ajy_A
- PDBselect/CysteinLabels/1ako_
- PDBselect/CysteinLabels/1akp_
- PDBselect/CysteinLabels/1alu_
- PDBselect/CysteinLabels/1ao3_A
- PDBselect/CysteinLabels/1aoc_A
- PDBselect/CysteinLabels/1aol_
- PDBselect/CysteinLabels/1aox_B
- PDBselect/CysteinLabels/1apq_
- PDBselect/CysteinLabels/1aq4_A
- PDBselect/CysteinLabels/1aq5_A
- PDBselect/CysteinLabels/1aqz_A
- PDBselect/CysteinLabels/1at0_
- PDBselect/CysteinLabels/1atx_
- PDBselect/CysteinLabels/1avg_I
- PDBselect/CysteinLabels/1avp_A
- PDBselect/CysteinLabels/1avq_C
- PDBselect/CysteinLabels/1awe_
- PDBselect/CysteinLabels/1axh_
- PDBselect/CysteinLabels/1ay7_B
- PDBselect/CysteinLabels/1ayj_
- PDBselect/CysteinLabels/1ayo_A
- PDBselect/CysteinLabels/1ayy_B
- PDBselect/CysteinLabels/1az6_
- PDBselect/CysteinLabels/1b04_A
- PDBselect/CysteinLabels/1b1a_
- PDBselect/CysteinLabels/1b34_B
- PDBselect/CysteinLabels/1b35_A
- PDBselect/CysteinLabels/1b35_C
- PDBselect/CysteinLabels/1b3a_A
- PDBselect/CysteinLabels/1b47_A
- PDBselect/CysteinLabels/1b4u_B
- PDBselect/CysteinLabels/1b55_B
- PDBselect/CysteinLabels/1b5e_A
- PDBselect/CysteinLabels/1b5t_C
- PDBselect/CysteinLabels/1b6b_B
- PDBselect/CysteinLabels/1b98_A
- PDBselect/CysteinLabels/1b9x_A
- PDBselect/CysteinLabels/1b9y_C
- PDBselect/CysteinLabels/1bak_
- PDBselect/CysteinLabels/1bax_
- PDBselect/CysteinLabels/1bbn_
- PDBselect/CysteinLabels/1bc9_
- PDBselect/CysteinLabels/1bcr_A
- PDBselect/CysteinLabels/1bcr_B
- PDBselect/CysteinLabels/1bdf_C
- PDBselect/CysteinLabels/1bdy_A
- PDBselect/CysteinLabels/1bea_
- PDBselect/CysteinLabels/1bg8_A
- PDBselect/CysteinLabels/1bgk_
- PDBselect/CysteinLabels/1bhi_
- PDBselect/CysteinLabels/1bhu_
- PDBselect/CysteinLabels/1bk6_A
- PDBselect/CysteinLabels/1bnl_A
- PDBselect/CysteinLabels/1boe_A
- PDBselect/CysteinLabels/1bor_
- PDBselect/CysteinLabels/1bp3_A
- PDBselect/CysteinLabels/1bqc_A
- PDBselect/CysteinLabels/1bqh_I
- PDBselect/CysteinLabels/1br9_
- PDBselect/CysteinLabels/1bt6_A
- PDBselect/CysteinLabels/1bu2_A
- PDBselect/CysteinLabels/1buy_A
- PDBselect/CysteinLabels/1bwm_A
- PDBselect/CysteinLabels/1bx4_A
- PDBselect/CysteinLabels/1bx7_
- PDBselect/CysteinLabels/1by1_A
- PDBselect/CysteinLabels/1byi_
- PDBselect/CysteinLabels/1byk_A
- PDBselect/CysteinLabels/1bzb_A
- PDBselect/CysteinLabels/1c01_A
- PDBselect/CysteinLabels/1c07_A
- PDBselect/CysteinLabels/1c1k_A
- PDBselect/CysteinLabels/1c2a_A
- PDBselect/CysteinLabels/1c4e_A
- PDBselect/CysteinLabels/1c53_
- PDBselect/CysteinLabels/1c75_A
- PDBselect/CysteinLabels/1c7k_A
- PDBselect/CysteinLabels/1c9f_A
- PDBselect/CysteinLabels/1c9i_A
- PDBselect/CysteinLabels/1c9k_C
- PDBselect/CysteinLabels/1c9u_B
- PDBselect/CysteinLabels/1cc8_A
- PDBselect/CysteinLabels/1ccv_A
- PDBselect/CysteinLabels/1cdq_
- PDBselect/CysteinLabels/1ce4_A
- PDBselect/CysteinLabels/1cej_A
- PDBselect/CysteinLabels/1cfh_
- PDBselect/CysteinLabels/1ci4_A
- PDBselect/CysteinLabels/1cid_
- PDBselect/CysteinLabels/1cif_
- PDBselect/CysteinLabels/1cix_A
- PDBselect/CysteinLabels/1cj5_A
- PDBselect/CysteinLabels/1cjk_A
- PDBselect/CysteinLabels/1ckj_A
- PDBselect/CysteinLabels/1clv_I
- PDBselect/CysteinLabels/1cmr_
- PDBselect/CysteinLabels/1cmy_B
- PDBselect/CysteinLabels/1co4_A
- PDBselect/CysteinLabels/1cok_A
- PDBselect/CysteinLabels/1cou_A
- PDBselect/CysteinLabels/1cpm_
- PDBselect/CysteinLabels/1cq3_A
- PDBselect/CysteinLabels/1cqa_
- PDBselect/CysteinLabels/1cqj_B
- PDBselect/CysteinLabels/1cr5_A
- PDBselect/CysteinLabels/1csg_A
- PDBselect/CysteinLabels/1ctj_
- PDBselect/CysteinLabels/1cto_
- PDBselect/CysteinLabels/1cw5_A
- PDBselect/CysteinLabels/1cwv_A
- PDBselect/CysteinLabels/1cxy_A
- PDBselect/CysteinLabels/1cz2_A
- PDBselect/CysteinLabels/1czp_A
- PDBselect/CysteinLabels/1d0d_A
- PDBselect/CysteinLabels/1d1n_A
- PDBselect/CysteinLabels/1d2z_B
- PDBselect/CysteinLabels/1d3b_A
- PDBselect/CysteinLabels/1d3b_L
- PDBselect/CysteinLabels/1d4o_A
- PDBselect/CysteinLabels/1d4u_A
- PDBselect/CysteinLabels/1d5t_A
- PDBselect/CysteinLabels/1d6b_A
- PDBselect/CysteinLabels/1d6g_A
- PDBselect/CysteinLabels/1d6m_A
- PDBselect/CysteinLabels/1d7p_M
- PDBselect/CysteinLabels/1d9n_A
- PDBselect/CysteinLabels/1dan_T
- PDBselect/CysteinLabels/1dcf_A
- PDBselect/CysteinLabels/1dci_A
- PDBselect/CysteinLabels/1dcj_A
- PDBselect/CysteinLabels/1dcs_
- PDBselect/CysteinLabels/1de5_A
- PDBselect/CysteinLabels/1dec_
- PDBselect/CysteinLabels/1dfc_B
- PDBselect/CysteinLabels/1dfn_A
- PDBselect/CysteinLabels/1dgu_A
- PDBselect/CysteinLabels/1dgz_A
- PDBselect/CysteinLabels/1dj0_A
- PDBselect/CysteinLabels/1dj7_A
- PDBselect/CysteinLabels/1dk8_A
- PDBselect/CysteinLabels/1dkc_A
- PDBselect/CysteinLabels/1dl0_A
- PDBselect/CysteinLabels/1dl6_A
- PDBselect/CysteinLabels/1dok_A
- PDBselect/CysteinLabels/1dos_A
- PDBselect/CysteinLabels/1dqc_A
- PDBselect/CysteinLabels/1dqe_A
- PDBselect/CysteinLabels/1dqo_A
- PDBselect/CysteinLabels/1dqt_A
- PDBselect/CysteinLabels/1ds1_A
- PDBselect/CysteinLabels/1dsv_A
- PDBselect/CysteinLabels/1dsz_A
- PDBselect/CysteinLabels/1dtd_B
- PDBselect/CysteinLabels/1dy5_A
- PDBselect/CysteinLabels/1dzk_A
- PDBselect/CysteinLabels/1e0j_B
- PDBselect/CysteinLabels/1e29_A
- PDBselect/CysteinLabels/1e3y_A
- PDBselect/CysteinLabels/1e5u_I
- PDBselect/CysteinLabels/1e6b_A
- PDBselect/CysteinLabels/1e7l_A
- PDBselect/CysteinLabels/1e8p_A
- PDBselect/CysteinLabels/1eai_C
- PDBselect/CysteinLabels/1eaj_A
- PDBselect/CysteinLabels/1eaz_A
- PDBselect/CysteinLabels/1eb6_A
- PDBselect/CysteinLabels/1eb7_A
- PDBselect/CysteinLabels/1eci_B
- PDBselect/CysteinLabels/1ecr_A
- PDBselect/CysteinLabels/1ecs_A
- PDBselect/CysteinLabels/1edm_B
- PDBselect/CysteinLabels/1ef4_A
- PDBselect/CysteinLabels/1egg_B
- PDBselect/CysteinLabels/1egw_A
- PDBselect/CysteinLabels/1ehk_B
- PDBselect/CysteinLabels/1ehs_
- PDBselect/CysteinLabels/1ehy_A
- PDBselect/CysteinLabels/1ei0_A
- PDBselect/CysteinLabels/1eiz_A
- PDBselect/CysteinLabels/1ejg_A
- PDBselect/CysteinLabels/1elk_A
- PDBselect/CysteinLabels/1elw_B
- PDBselect/CysteinLabels/1em2_A
- PDBselect/CysteinLabels/1em8_B
- PDBselect/CysteinLabels/1emx_A
- PDBselect/CysteinLabels/1enw_A
- PDBselect/CysteinLabels/1epb_A
- PDBselect/CysteinLabels/1eq2_A
- PDBselect/CysteinLabels/1eqa_
- PDBselect/CysteinLabels/1equ_A
- PDBselect/CysteinLabels/1erd_
- PDBselect/CysteinLabels/1ern_B
- PDBselect/CysteinLabels/1es5_A
- PDBselect/CysteinLabels/1es7_D
- PDBselect/CysteinLabels/1es9_A
- PDBselect/CysteinLabels/1ete_D
- PDBselect/CysteinLabels/1euv_A
- PDBselect/CysteinLabels/1evj_D
- PDBselect/CysteinLabels/1ew2_A
- PDBselect/CysteinLabels/1ew4_A
- PDBselect/CysteinLabels/1ewi_A
- PDBselect/CysteinLabels/1ews_A
- PDBselect/CysteinLabels/1exc_A
- PDBselect/CysteinLabels/1exg_
- PDBselect/CysteinLabels/1exk_A
- PDBselect/CysteinLabels/1eyf_A
- PDBselect/CysteinLabels/1ezf_B
- PDBselect/CysteinLabels/1ezg_A
- PDBselect/CysteinLabels/1ezt_A
- PDBselect/CysteinLabels/1f05_A
- PDBselect/CysteinLabels/1f0c_B
- PDBselect/CysteinLabels/1f32_A
- PDBselect/CysteinLabels/1f3o_A
- PDBselect/CysteinLabels/1f45_A
- PDBselect/CysteinLabels/1f53_A
- PDBselect/CysteinLabels/1f5m_B
- PDBselect/CysteinLabels/1f6o_A
- PDBselect/CysteinLabels/1f81_A
- PDBselect/CysteinLabels/1f8e_A
- PDBselect/CysteinLabels/1f94_A
- PDBselect/CysteinLabels/1f97_A
- PDBselect/CysteinLabels/1f9o_A
- PDBselect/CysteinLabels/1f9v_A
- PDBselect/CysteinLabels/1far_
- PDBselect/CysteinLabels/1fbr_
- PDBselect/CysteinLabels/1fcv_A
- PDBselect/CysteinLabels/1fez_A
- PDBselect/CysteinLabels/1ffk_R
- PDBselect/CysteinLabels/1ffk_W
- PDBselect/CysteinLabels/1fg7_A
- PDBselect/CysteinLabels/1fg9_E
- PDBselect/CysteinLabels/1fjg_N
- PDBselect/CysteinLabels/1fjr_A
- PDBselect/CysteinLabels/1fkm_A
- PDBselect/CysteinLabels/1fl0_A
- PDBselect/CysteinLabels/1fle_I
- PDBselect/CysteinLabels/1flt_X
- PDBselect/CysteinLabels/1foc_A
- PDBselect/CysteinLabels/1fod_1
- PDBselect/CysteinLabels/1foe_B
- PDBselect/CysteinLabels/1fq9_D
- PDBselect/CysteinLabels/1fqk_C
- PDBselect/CysteinLabels/1fre_
- PDBselect/CysteinLabels/1fro_A
- PDBselect/CysteinLabels/1fs1_A
- PDBselect/CysteinLabels/1fs9_A
- PDBselect/CysteinLabels/1fsg_A
- PDBselect/CysteinLabels/1fu9_A
- PDBselect/CysteinLabels/1fuj_A
- PDBselect/CysteinLabels/1fuo_A
- PDBselect/CysteinLabels/1fv5_A
- PDBselect/CysteinLabels/1fvk_A
- PDBselect/CysteinLabels/1fvp_A
- PDBselect/CysteinLabels/1fwo_A
- PDBselect/CysteinLabels/1fx4_A
- PDBselect/CysteinLabels/1fze_D
- PDBselect/CysteinLabels/1fze_F
- PDBselect/CysteinLabels/1g1z_A
- PDBselect/CysteinLabels/1g25_A
- PDBselect/CysteinLabels/1g26_A
- PDBselect/CysteinLabels/1g2d_C
- PDBselect/CysteinLabels/1g3p_
- PDBselect/CysteinLabels/1g47_A
- PDBselect/CysteinLabels/1g4f_A
- PDBselect/CysteinLabels/1g55_A
- PDBselect/CysteinLabels/1g5q_A
- PDBselect/CysteinLabels/1g5v_A
- PDBselect/CysteinLabels/1g61_A
- PDBselect/CysteinLabels/1g66_A
- PDBselect/CysteinLabels/1g6e_A
- PDBselect/CysteinLabels/1g6x_A
- PDBselect/CysteinLabels/1g7o_A
- PDBselect/CysteinLabels/1g84_A
- PDBselect/CysteinLabels/1g88_C
- PDBselect/CysteinLabels/1g8q_A
- PDBselect/CysteinLabels/1g9o_A
[truncated: 2,904 more entries]
