# Supplementary material for: A simplified approach to disulfide connectivity prediction from protein sequences
Source: BMC Bioinformatics. 2008 Jan 14;9:20. doi: 10.1186/1471-2105-9-20 (PMC2375136; doi:10.1186/1471-2105-9-20)
Supplement: Additional file 1 — PDBSelect Data set. The archive contains the 1,589 non redundant chains used for the experiments on binary classification of chains and cysteines (see results in Tables 2 and 3). [file 1471-2105-9-20-S1.zip › PDBselect/chainLabels]

-1 1914_
-1 1a1q_A
-1 1a1t_A
-1 1a2n_
-1 1a3g_A
-1 1a41_
-1 1a56_
1 1a67_
-1 1a7i_
-1 1a7v_A
1 1a9v_
-1 1adu_B
-1 1afp_
1 1ag2_
1 1agq_D
1 1aho_
-1 1aih_B
-1 1aip_H
1 1aiw_
1 1ajj_
-1 1ajy_A
-1 1ako_
1 1akp_
1 1alu_
1 1ao3_A
1 1aoc_A
1 1aol_
-1 1aox_B
1 1apq_
-1 1aq4_A
-1 1aq5_A
1 1aqz_A
-1 1at0_
1 1atx_
1 1avg_I
-1 1avp_A
-1 1avq_C
-1 1awe_
1 1axh_
-1 1ay7_B
1 1ayj_
1 1ayo_A
-1 1ayy_B
1 1az6_
-1 1b04_A
-1 1b1a_
-1 1b34_B
-1 1b35_A
-1 1b35_C
1 1b3a_A
-1 1b47_A
-1 1b4u_B
-1 1b55_B
-1 1b5e_A
-1 1b5t_C
-1 1b6b_B
1 1b98_A
-1 1b9x_A
-1 1b9y_C
-1 1bak_
-1 1bax_
1 1bbn_
-1 1bc9_
1 1bcr_A
-1 1bcr_B
-1 1bdf_C
-1 1bdy_A
1 1bea_
1 1bg8_A
1 1bgk_
-1 1bhi_
1 1bhu_
-1 1bk6_A
1 1bnl_A
1 1boe_A
-1 1bor_
1 1bp3_A
1 1bqc_A
1 1bqh_I
1 1br9_
-1 1bt6_A
-1 1bu2_A
1 1buy_A
1 1bwm_A
-1 1bx4_A
1 1bx7_
-1 1by1_A
-1 1byi_
-1 1byk_A
1 1bzb_A
1 1c01_A
-1 1c07_A
-1 1c1k_A
1 1c2a_A
1 1c4e_A
-1 1c53_
-1 1c75_A
1 1c7k_A
-1 1c9f_A
-1 1c9i_A
-1 1c9k_C
1 1c9u_B
-1 1cc8_A
1 1ccv_A
1 1cdq_
1 1ce4_A
1 1cej_A
1 1cfh_
-1 1ci4_A
1 1cid_
-1 1cif_
1 1cix_A
1 1cj5_A
-1 1cjk_A
-1 1ckj_A
1 1clv_I
1 1cmr_
-1 1cmy_B
-1 1co4_A
-1 1cok_A
1 1cou_A
1 1cpm_
1 1cq3_A
-1 1cqa_
-1 1cqj_B
-1 1cr5_A
1 1csg_A
-1 1ctj_
1 1cto_
1 1cw5_A
1 1cwv_A
1 1cxy_A
1 1cz2_A
-1 1czp_A
1 1d0d_A
-1 1d1n_A
-1 1d2z_B
-1 1d3b_A
-1 1d3b_L
-1 1d4o_A
-1 1d4u_A
-1 1d5t_A
1 1d6b_A
1 1d6g_A
-1 1d6m_A
1 1d7p_M
-1 1d9n_A
1 1dan_T
-1 1dcf_A
-1 1dci_A
-1 1dcj_A
-1 1dcs_
-1 1de5_A
1 1dec_
-1 1dfc_B
1 1dfn_A
-1 1dgu_A
-1 1dgz_A
-1 1dj0_A
1 1dj7_A
-1 1dk8_A
1 1dkc_A
1 1dl0_A
-1 1dl6_A
1 1dok_A
-1 1dos_A
1 1dqc_A
1 1dqe_A
1 1dqo_A
1 1dqt_A
-1 1ds1_A
-1 1dsv_A
-1 1dsz_A
1 1dtd_B
1 1dy5_A
1 1dzk_A
-1 1e0j_B
-1 1e29_A
-1 1e3y_A
1 1e5u_I
-1 1e6b_A
-1 1e7l_A
1 1e8p_A
1 1eai_C
1 1eaj_A
-1 1eaz_A
1 1eb6_A
-1 1eb7_A
1 1eci_B
-1 1ecr_A
-1 1ecs_A
1 1edm_B
-1 1ef4_A
1 1egg_B
-1 1egw_A
-1 1ehk_B
1 1ehs_
-1 1ehy_A
1 1ei0_A
-1 1eiz_A
1 1ejg_A
-1 1elk_A
-1 1elw_B
-1 1em2_A
-1 1em8_B
1 1emx_A
-1 1enw_A
1 1epb_A
-1 1eq2_A
-1 1eqa_
-1 1equ_A
1 1erd_
1 1ern_B
-1 1es5_A
1 1es7_D
-1 1es9_A
1 1ete_D
-1 1euv_A
-1 1evj_D
1 1ew2_A
-1 1ew4_A
-1 1ewi_A
1 1ews_A
1 1exc_A
1 1exg_
-1 1exk_A
-1 1eyf_A
-1 1ezf_B
1 1ezg_A
-1 1ezt_A
-1 1f05_A
-1 1f0c_B
1 1f32_A
-1 1f3o_A
1 1f45_A
1 1f53_A
1 1f5m_B
-1 1f6o_A
-1 1f81_A
1 1f8e_A
1 1f94_A
1 1f97_A
-1 1f9o_A
-1 1f9v_A
-1 1far_
1 1fbr_
1 1fcv_A
-1 1fez_A
-1 1ffk_R
-1 1ffk_W
-1 1fg7_A
1 1fg9_E
-1 1fjg_N
1 1fjr_A
-1 1fkm_A
-1 1fl0_A
1 1fle_I
1 1flt_X
-1 1foc_A
-1 1fod_1
-1 1foe_B
1 1fq9_D
-1 1fqk_C
-1 1fre_
-1 1fro_A
-1 1fs1_A
-1 1fs9_A
-1 1fsg_A
-1 1fu9_A
1 1fuj_A
-1 1fuo_A
-1 1fv5_A
1 1fvk_A
-1 1fvp_A
1 1fwo_A
-1 1fx4_A
-1 1fze_D
1 1fze_F
1 1g1z_A
-1 1g25_A
1 1g26_A
-1 1g2d_C
1 1g3p_
-1 1g47_A
1 1g4f_A
-1 1g55_A
-1 1g5q_A
-1 1g5v_A
-1 1g61_A
1 1g66_A
1 1g6e_A
1 1g6x_A
-1 1g7o_A
1 1g84_A
-1 1g88_C
1 1g8q_A
-1 1g9o_A
1 1g9p_A
1 1ga6_A
1 1gak_A
1 1gc1_G
-1 1gc6_A
-1 1gd0_A
-1 1gh9_A
-1 1gkm_A
1 1gl4_B
-1 1gll_O
-1 1gmi_A
-1 1gmx_A
1 1gnc_
-1 1gnf_
1 1gnh_A
1 1gp0_A
-1 1gph_1
1 1gpi_A
-1 1gpp_A
1 1gps_
-1 1gsc_A
-1 1gsq_
1 1gtp_A
1 1gu2_A
-1 1gux_B
1 1gv9_A
-1 1gw5_S
-1 1gxc_A
-1 1gxe_A
-1 1gxu_A
1 1gxy_A
-1 1gzh_B
-1 1gzs_B
1 1h03_P
-1 1h2n_A
-1 1h2w_A
-1 1h31_B
-1 1h32_A
-1 1h4a_X
-1 1h4l_D
1 1h4u_A
1 1h5o_A
-1 1h5p_A
-1 1h6f_A
-1 1h6j_A
-1 1h6k_Z
-1 1h6o_A
-1 1h6v_B
-1 1h6x_A
1 1h75_A
-1 1h7d_A
-1 1h85_A
1 1h9h_I
1 1ha8_A
-1 1hbk_A
-1 1hbn_B
1 1hcf_X
-1 1hci_A
-1 1hd2_A
1 1hd6_A
1 1hdl_A
-1 1hdo_A
-1 1he8_A
-1 1hes_A
1 1hfi_
-1 1hg2_A
-1 1hjl_A
1 1hjq_A
1 1hkf_A
-1 1hkq_A
-1 1hl6_B
1 1hl9_A
1 1hlg_A
-1 1hlq_C
1 1hm7_B
-1 1hmw_A
1 1hn6_A
1 1hpw_A
-1 1hq6_B
1 1hrp_B
-1 1hru_A
-1 1hs7_A
-1 1ht6_A
-1 1hu8_A
-1 1hul_A
-1 1hux_A
1 1hwh_B
1 1hx0_A
1 1hx2_A
1 1hxn_
-1 1hxr_A
1 1hy9_A
-1 1hyb_A
1 1hyk_A
-1 1hyo_A
-1 1hz4_A
-1 1hzt_A
-1 1i0d_B
1 1i0v_A
1 1i17_A
-1 1i18_A
1 1i1j_A
1 1i1w_A
-1 1i21_X
-1 1i24_A
1 1i26_A
1 1i2u_A
-1 1i2z_A
-1 1i35_A
-1 1i3s_C
-1 1i40_A
-1 1i4w_A
-1 1i6z_A
1 1i71_A
1 1i8n_A
-1 1i8o_A
-1 1iaj_B
1 1iar_B
-1 1ib1_A
-1 1ibs_A
1 1ica_
1 1icf_I
-1 1id0_A
1 1ie6_A
-1 1ie9_A
-1 1ifq_A
1 1igl_
1 1ijk_C
1 1ijy_A
1 1ik0_A
1 1iko_P
-1 1ilv_A
1 1im3_D
-1 1imj_A
1 1imt_
-1 1in1_A
-1 1iqz_A
1 1irl_
-1 1irs_A
-1 1is7_K
1 1ism_A
-1 1isu_A
-1 1it2_A
1 1itf_
1 1itq_A
-1 1iu3_C
-1 1iua_A
-1 1ivz_A
1 1iw4_A
1 1iw8_D
1 1iyc_A
-1 1izm_A
-1 1izy_A
1 1j08_A
-1 1j0p_A
-1 1j0s_A
1 1j0t_A
-1 1j26_A
1 1j2l_A
-1 1j2r_A
-1 1j3g_A
-1 1j5l_A
-1 1j7r_A
1 1j7v_L
1 1j7v_R
-1 1j8d_A
-1 1j98_A
-1 1j9a_A
-1 1jat_B
1 1jbi_A
-1 1jc5_A
-1 1jcq_B
-1 1jd2_E
-1 1jd2_H
-1 1jd2_L
-1 1je3_A
-1 1jeg_A
-1 1jf8_A
-1 1jfb_A
-1 1jfi_A
1 1jfm_A
-1 1jg8_C
-1 1jgs_A
-1 1jh5_A
1 1jh6_A
-1 1jhb_
-1 1jhj_A
-1 1ji3_A
-1 1jid_A
-1 1jih_A
-1 1jik_A
-1 1jjd_A
-1 1jjr_A
1 1jk4_A
-1 1jkw_
-1 1jl0_B
1 1jli_
-1 1jlx_A
1 1jm1_A
-1 1jn0_A
-1 1jni_A
-1 1jnz_B
-1 1jop_A
-1 1jov_A
-1 1jq7_A
-1 1jqj_C
-1 1jr4_A
1 1jr8_A
-1 1jss_A
-1 1jsu_C
-1 1jsy_A
-1 1jt8_A
-1 1jub_A
-1 1jvr_
1 1jxc_A
-1 1jy2_N
-1 1jy2_P
-1 1jy2_R
-1 1jyb_A
-1 1jyo_A
1 1jzu_A
-1 1k0m_A
-1 1k0v_A
-1 1k2f_A
-1 1k2n_A
1 1k3b_A
-1 1k3e_B
-1 1k3k_A
-1 1k3q_A
-1 1k3s_A
-1 1k3x_A
-1 1k4i_A
1 1k55_C
1 1k5c_A
1 1k5n_A
1 1k5n_B
1 1k7c_A
-1 1k7j_A
-1 1k81_A
-1 1k92_A
-1 1k94_A
-1 1ka1_A
-1 1kan_A
-1 1kbe_A
1 1kbt_
1 1kcg_C
1 1kcq_A
-1 1kd0_A
-1 1kf6_B
1 1kg0_C
1 1kg1_A
-1 1kgs_A
-1 1kgt_A
1 1khw_A
-1 1kic_B
1 1kj2_B
1 1kj5_A
1 1kj6_A
1 1kjs_
1 1kld_A
-1 1klr_A
1 1klx_A
-1 1kn0_A
1 1kng_A
1 1knm_A
-1 1knz_B
-1 1ko6_C
1 1koz_A
-1 1kp0_A
1 1kp6_A
-1 1kp9_A
-1 1kpf_
-1 1kpl_B
-1 1kpq_A
-1 1kps_B
1 1kpt_A
-1 1kq5_A
-1 1kq6_A
-1 1kqf_B
-1 1kqf_C
-1 1kqm_C
-1 1kqr_A
-1 1kr2_F
1 1ks0_A
1 1ks8_A
-1 1ksj_B
1 1ksq_A
1 1kt6_A
1 1kth_A
1 1kuf_A
1 1kum_
-1 1kv7_A
1 1kvd_B
1 1kve_A
1 1kvz_A
-1 1kwf_A
1 1kx7_A
-1 1kxl_A
-1 1kyf_A
-1 1l0a_A
-1 1l1n_A
-1 1l1o_A
-1 1l1s_A
-1 1l3e_B
-1 1l3k_A
1 1l3y_A
-1 1l4a_C
-1 1l5p_A
1 1l6x_B
1 1l8j_A
-1 1l8o_A
-1 1l8r_B
1 1l9l_A
-1 1l9v_A
-1 1la0_A
1 1lbu_
-1 1lc7_A
-1 1ldj_B
1 1lf7_A
1 1lhv_A
-1 1lia_A
-1 1lix_B
1 1lk9_B
-1 1lkk_A
-1 1lkn_A
-1 1lkx_D
-1 1ll8_A
1 1llf_A
-1 1lmz_A
-1 1ln2_A
1 1ln6_A
1 1lni_A
1 1lnu_A
-1 1lnw_B
-1 1lo7_A
1 1lpb_A
-1 1lpv_A
-1 1lqt_B
1 1lri_A
1 1lsl_A
-1 1ltz_A
-1 1lu4_A
-1 1luc_A
-1 1lui_A
-1 1luz_A
-1 1lv2_A
-1 1lv3_A
1 1lv9_A
1 1lwb_A
-1 1lxj_A
-1 1lzw_A
1 1m12_A
-1 1m15_A
-1 1m1n_A
-1 1m1n_B
-1 1m1q_A
-1 1m2d_A
-1 1m2e_A
-1 1m2w_A
-1 1m36_A
-1 1m3g_A
1 1m40_A
-1 1m4j_A
1 1m4l_A
-1 1m4o_A
-1 1m57_C
-1 1m5z_A
-1 1m65_A
-1 1m6i_A
-1 1m6x_C
1 1m7t_A
1 1m9z_A
-1 1mae_H
1 1mae_L
-1 1mai_
1 1mc2_A
1 1me4_A
-1 1me5_C
1 1me6_A
1 1mf7_A
1 1mfm_A
-1 1mg7_A
1 1mhd_A
-1 1mhz_B
-1 1mj5_A
1 1mju_H
1 1mju_L
-1 1mk0_A
-1 1mk4_A
1 1mkc_A
-1 1mkd_A
-1 1mki_A
1 1mkk_A
1 1mkn_A
1 1ml8_A
1 1mm0_A
-1 1mm2_A
-1 1mml_
-1 1mnn_A
1 1mof_
-1 1moq_
1 1mox_C
1 1mpx_A
-1 1mq0_A
1 1mr6_A
-1 1mru_B
-1 1mso_B
-1 1mw4_A
-1 1mwj_A
1 1mwp_A
-1 1mww_A
-1 1mwy_A
-1 1mxi_A
-1 1my7_A
-1 1mzg_A
1 1n0l_D
-1 1n0w_A
-1 1n0z_A
-1 1n13_B
1 1n1f_A
1 1n26_A
-1 1n3h_A
1 1n4d_B
1 1n4n_A
-1 1n4t_A
-1 1n4w_A
-1 1n55_A
-1 1n5g_A
-1 1n62_A
-1 1n62_C
1 1n69_A
-1 1n6c_A
1 1n6u_A
-1 1n7g_C
-1 1n7i_A
1 1n8b_A
-1 1n8k_A
1 1n8v_A
1 1n9d_A
-1 1n9p_A
-1 1na4_A
1 1nbl_A
1 1nbw_B
-1 1nc3_A
-1 1nc5_A
-1 1ncs_
-1 1nd7_A
1 1ne5_A
1 1nep_A
-1 1nf1_A
-1 1nf9_A
-1 1ng7_A
1 1ngl_A
-1 1nh0_A
-1 1nh2_C
1 1nh7_A
1 1niv_A
-1 1njq_A
-1 1nkd_
-1 1nki_A
1 1nko_A
-1 1nlz_D
-1 1nmp_A
-1 1nn5_A
-1 1nn7_A
-1 1nom_
-1 1nrj_B
-1 1nrx_B
-1 1nsk_L
-1 1nty_A
1 1nub_A
-1 1nw1_A
-1 1nw8_A
-1 1nwb_A
-1 1ny9_A
-1 1o0p_A
-1 1o1x_A
-1 1o2d_A
1 1o3u_A
-1 1o4y_A
1 1o5f_L
-1 1o5l_A
-1 1o67_A
-1 1o6b_A
1 1o7b_T
-1 1o7q_A
1 1o8r_A
-1 1o8x_A
-1 1o94_D
-1 1oa8_A
-1 1oaa_
1 1oc0_B
1 1oc7_A
-1 1ocu_B
-1 1ocy_A
-1 1ocz_F
-1 1odg_A
-1 1odh_A
-1 1odm_A
1 1oew_A
-1 1oey_A
-1 1of5_B
-1 1ofq_B
-1 1oft_A
-1 1oh0_B
1 1oh1_A
-1 1ohe_A
1 1ohn_A
1 1oi0_B
1 1oio_A
-1 1ojr_A
1 1ok0_A
-1 1okc_A
-1 1okg_A
-1 1oku_B
1 1omb_
1 1ooc_A
1 1ooh_A
-1 1oop_C
-1 1ooy_A
1 1op4_A
1 1oqe_K
-1 1oqj_B
-1 1oqq_A
1 1oqv_A
-1 1orp_A
-1 1ort_A
-1 1os6_A
1 1ot5_A
-1 1otk_A
-1 1otw_B
1 1ouo_A
-1 1ovx_A
1 1ovz_A
1 1owt_A
-1 1oxd_A
-1 1oyp_A
-1 1p16_B
-1 1p19_C
-1 1p1m_A
-1 1p1x_B
-1 1p22_B
-1 1p3q_Q
-1 1p4c_A
1 1p4l_D
-1 1p4o_B
-1 1p5f_A
-1 1p5z_B
-1 1p65_A
-1 1p6o_B
-1 1p7d_A
-1 1p88_A
-1 1p8a_A
1 1p8b_A
1 1p8c_A
-1 1p97_A
1 1p9g_A
-1 1p9k_A
-1 1p9u_B
-1 1paa_
1 1pb5_A
1 1pb7_A
-1 1pby_C
-1 1pc6_A
1 1pce_
-1 1pd6_A
1 1pdg_A
-1 1pdy_
1 1pe4_A
-1 1peg_B
-1 1pem_A
1 1pex_
-1 1pfv_A
-1 1pg8_A
1 1pgs_
-1 1pih_
-1 1pin_A
1 1pjv_A
-1 1pjx_A
1 1pk6_A
-1 1pkh_A
-1 1pl0_A
-1 1pl5_A
1 1plr_
-1 1poi_B
1 1pq7_A
-1 1pqh_A
1 1prt_D
1 1prt_F
1 1psr_A
-1 1psu_A
1 1psy_A
-1 1ptq_
1 1puo_B
-1 1pv1_A
1 1pvh_B
-1 1pvm_A
1 1pvz_A
1 1pwb_C
1 1pwg_A
-1 1px2_A
-1 1pxe_A
-1 1pxq_A
-1 1py0_A
-1 1pyc_
-1 1pyo_D
-1 1pzd_A
-1 1pzw_A
1 1q01_A
-1 1q08_A
-1 1q0d_A
-1 1q19_A
-1 1q1q_A
-1 1q2h_B
-1 1q3i_A
-1 1q50_A
-1 1q5w_A
-1 1q5y_A
-1 1q67_A
-1 1q68_A
-1 1q6z_A
-1 1q7l_A
-1 1q8b_A
1 1q8d_A
-1 1q92_A
-1 1qax_A
-1 1qcr_B
-1 1qcr_C
-1 1qcs_A
1 1qdd_A
1 1qdp_
-1 1qf8_A
1 1qfc_A
1 1qfo_A
1 1qg7_A
1 1qgv_A
-1 1qj4_A
1 1qk7_A
-1 1qkq_A
-1 1qkr_B
-1 1qks_A
1 1ql0_A
1 1qld_A
1 1qle_A
-1 1qle_B
1 1qlw_A
-1 1qml_A
-1 1qmp_D
1 1qmt_A
-1 1qnl_A
1 1qnr_A
1 1qo4_A
-1 1qol_C
-1 1qop_B
-1 1qou_B
1 1qpa_A
-1 1qqq_A
-1 1qs0_B
-1 1qs1_A
-1 1qst_A
-1 1qtn_B
-1 1qtw_A
-1 1qu6_A
-1 1qv1_A
1 1qwo_A
-1 1qxy_A
1 1qy1_A
-1 1qyn_A
-1 1qyr_A
-1 1qz4_A
-1 1qzq_B
1 1r02_A
1 1r0r_I
1 1r1f_A
-1 1r21_A
1 1r26_A
-1 1r29_A
-1 1r2c_M
1 1r2m_A
-1 1r2q_A
-1 1r3b_A
1 1r4p_A
-1 1r52_A
-1 1r5l_A
1 1r5r_A
-1 1r5s_A
-1 1r5y_A
-1 1r6d_A
-1 1r6k_A
-1 1r6t_B
-1 1r79_A
-1 1r7m_A
-1 1r8h_C
-1 1r8y_D
-1 1r9f_A
-1 1r9g_A
-1 1ra0_A
-1 1rb9_
1 1rc9_A
-1 1rdq_E
-1 1rfa_
-1 1rfg_E
-1 1rfh_A
-1 1rfv_A
-1 1rfz_D
-1 1rg8_A
-1 1rgi_A
-1 1rgo_A
-1 1rgs_
1 1rgx_C
1 1rhf_A
-1 1rhi_1
-1 1rhq_A
-1 1rim_A
1 1rji_A
-1 1rju_V
-1 1rkc_A
1 1rki_A
1 1rkr_A
-1 1rku_A
-1 1rmd_
1 1rmk_A
1 1ro2_A
-1 1ro5_A
-1 1ro7_A
-1 1roc_A
1 1roo_
-1 1rp0_A
1 1rp1_
1 1rpq_C
-1 1rqr_A
1 1rqw_A
-1 1rrz_A
1 1rs0_A
1 1rtq_A
-1 1rty_A
-1 1rut_X
-1 1rw0_A
-1 1rw1_A
1 1ryg_A
1 1ryo_A
-1 1ryq_A
-1 1rz4_A
-1 1s14_B
-1 1s20_A
1 1s2b_A
-1 1s2e_A
-1 1s31_A
1 1s3a_A
-1 1s3n_A
-1 1s3z_B
1 1s4p_B
1 1s4y_C
1 1s5f_A
1 1s6d_A
-1 1s70_B
-1 1s72_1
-1 1s72_3
1 1s8k_A
-1 1s95_A
-1 1s99_A
1 1sau_A
-1 1saw_A
-1 1sb6_A
-1 1sbx_A
-1 1sc3_B
1 1scf_A
1 1sco_
1 1scy_
1 1se1_A
-1 1se9_A
1 1sen_A
-1 1sfj_A
1 1sfp_
1 1sfs_A
-1 1sfu_A
-1 1sg3_A
-1 1sgo_A
1 1shu_X
1 1shw_B
-1 1si6_X
1 1sis_
1 1sj1_A
1 1sk3_A
1 1sm7_A
1 1smo_B
1 1smp_I
-1 1sor_A
-1 1sp0_A
-1 1sp3_A
1 1sp4_A
-1 1spf_
-1 1sq9_A
1 1sr4_A
-1 1srk_A
-1 1srq_D
1 1ss3_A
-1 1sse_A
1 1ssl_A
1 1ssx_A
1 1ssz_A
-1 1st4_B
1 1st9_B
-1 1stm_A
-1 1su0_B
-1 1su8_A
1 1sum_B
-1 1swx_A
-1 1sx7_A
-1 1syy_A
1 1szh_A
-1 1szv_A
-1 1t06_A
1 1t0p_B
1 1t0v_A
-1 1t15_A
-1 1t1h_A
-1 1t1j_A
-1 1t1u_A
-1 1t2b_A
-1 1t2d_A
-1 1t2t_A
-1 1t33_B
-1 1t3j_A
-1 1t3k_A
-1 1t4w_A
1 1t50_A
-1 1t5j_A
-1 1t5y_A
1 1t61_A
-1 1t62_B
-1 1t6l_A
-1 1t75_A
-1 1t7r_A
-1 1t8i_A
-1 1t9g_A
-1 1t9r_A
-1 1tba_B
-1 1td5_A
-1 1te7_A
-1 1tee_A
-1 1tfb_
-1 1tfi_
1 1tfm_B
-1 1tfo_B
-1 1ti2_B
1 1ti8_B
1 1tii_D
-1 1tiu_
1 1tiy_A
-1 1tjn_A
1 1tjy_A
-1 1tke_A
1 1tle_
-1 1tlj_A
-1 1tlt_B
-1 1tm0_A
-1 1tm9_A
-1 1tme_1
-1 1tot_A
-1 1tp6_A
1 1tpn_
-1 1tq1_A
-1 1tq6_A
-1 1tqj_C
1 1tqw_A
-1 1ttu_A
-1 1ttw_A
-1 1ttz_A
-1 1tu2_B
-1 1tu9_A
-1 1tue_K
1 1tuk_A
-1 1tuz_A
1 1tv0_A
-1 1tv7_A
-1 1tvg_A
-1 1tw6_B
-1 1twc_I
-1 1twf_L
-1 1txd_A
-1 1txy_B
-1 1tyq_C
-1 1tyq_E
-1 1tyq_F
1 1tzp_B
-1 1u2t_A
1 1u34_A
-1 1u3f_A
1 1u3n_A
1 1u4g_A
1 1u5m_A
-1 1u69_A
-1 1u6j_A
-1 1u6l_A
-1 1u6p_A
-1 1u78_A
-1 1u8s_B
1 1uai_A
1 1uap_A
-1 1ub4_A
-1 1ubk_S
1 1ucd_A
-1 1udw_A
-1 1ug2_A
-1 1ug6_A
1 1ugl_A
-1 1ugp_A
-1 1uis_A
-1 1ujv_A
-1 1uk1_A
1 1uky_
-1 1ul4_A
-1 1unq_A
1 1uoy_A
1 1uoz_A
-1 1uq5_A
-1 1uqv_A
-1 1ur6_B
-1 1us0_A
1 1us1_A
-1 1usp_A
-1 1usy_A
-1 1ut1_A
-1 1ut4_B
-1 1uta_A
-1 1utb_A
-1 1utg_
1 1uuz_A
1 1uv4_A
1 1uvg_A
-1 1uw1_A
-1 1uw2_A
-1 1uw4_B
-1 1uw5_A
1 1uwc_A
-1 1uwk_B
-1 1uxa_B
-1 1uzd_A
-1 1v05_A
1 1v0w_A
-1 1v34_A
-1 1v3a_A
1 1v54_H
-1 1v54_J
-1 1v5k_A
-1 1v5m_A
-1 1v5r_A
-1 1v5s_A
-1 1v61_A
1 1v6p_A
-1 1v7u_B
1 1v90_A
-1 1v9w_A
-1 1v9x_A
-1 1va1_A
1 1vbw_A
-1 1vcb_C
-1 1vcu_A
-1 1vd4_A
1 1vfi_A
-1 1vfy_A
-1 1vgu_B
-1 1vhi_B
1 1vhu_A
-1 1vhw_E
-1 1vi8_A
1 1vib_
-1 1viz_A
-1 1vju_A
-1 1vjz_A
1 1vkb_A
-1 1vkk_A
-1 1vkp_A
1 1vkw_A
-1 1vky_A
-1 1vm9_A
-1 1vpj_A
-1 1vr7_A
-1 1vr9_A
-1 1vyi_A
-1 1vyn_A
-1 1vyq_A
-1 1vyx_A
-1 1vzi_A
-1 1w0c_C
-1 1w0h_A
1 1w1n_A
-1 1w23_A
-1 1w2e_A
-1 1w2l_A
-1 1w2w_B
-1 1w2y_B
-1 1w3b_B
-1 1w4m_A
-1 1w4s_A
-1 1w5e_A
1 1w6s_B
1 1w8a_A
-1 1w8x_N
-1 1w8x_P
1 1w94_B
-1 1wac_A
-1 1wb4_A
1 1wbc_
-1 1wd2_A
-1 1wdz_A
-1 1we0_A
-1 1wep_A
-1 1weq_A
-1 1wew_A
-1 1wex_A
-1 1wf6_A
-1 1wfd_A
-1 1wfk_A
-1 1wfm_A
-1 1wfq_A
-1 1wft_A
1 1wg1_A
-1 1wg2_A
-1 1wgm_A
-1 1wgn_A
-1 1wgp_A
-1 1wgr_A
-1 1wgu_A
-1 1wh0_A
-1 1whb_A
-1 1whm_A
-1 1whq_A
-1 1wic_A
-1 1wig_A
-1 1wij_A
-1 1wim_A
-1 1win_A
-1 1wix_A
-1 1wj2_A
-1 1wjf_A
-1 1wjj_A
-1 1wjk_A
-1 1wjm_A
-1 1wjo_A
-1 1wjp_A
-1 1wjq_A
-1 1wjr_A
-1 1wjt_A
-1 1wjv_A
1 1wkt_
-1 1wkw_A
-1 1wlf_A
-1 1wmh_A
-1 1wnj_A
-1 1wpn_A
-1 1wpr_B
-1 1wrr_A
1 1wt7_A
-1 1wtd_B
-1 1wth_D
-1 1wvf_A
-1 1wyz_B
-1 1wz7_C
-1 1x3w_A
-1 1x6j_A
-1 1x6o_A
1 1x6z_A
-1 1x8b_A
1 1x8q_A
1 1x91_A
1 1x9f_A
1 1x9r_B
-1 1x9z_A
-1 1xa8_C
1 1xak_A
1 1xau_A
-1 1xax_A
-1 1xc3_A
-1 1xd3_C
-1 1xdk_B
-1 1xdm_A
-1 1xdn_A
-1 1xdw_A
-1 1xdx_A
1 1xed_E
-1 1xeo_A
-1 1xer_
-1 1xfs_B
-1 1xg0_C
-1 1xg8_A
1 1xhh_A
-1 1xhj_A
-1 1xhu_A
1 1xiw_B
-1 1xiy_B
1 1xj1_A
-1 1xj5_B
-1 1xjh_A
1 1xju_B
-1 1xjv_A
-1 1xk5_A
-1 1xke_A
-1 1xks_A
1 1xm7_A
-1 1xm8_A
-1 1xmt_A
-1 1xn7_A
-1 1xo1_A
-1 1xo9_A
-1 1xpj_B
-1 1xq4_C
-1 1xqa_A
-1 1xqb_A
1 1xqo_A
-1 1xqs_A
-1 1xr0_B
-1 1xrc_
-1 1xru_A
1 1xs0_A
-1 1xsc_A
1 1xtj_A
-1 1xto_A
1 1xu1_S
1 1xu2_R
1 1xu6_A
1 1xv3_A
-1 1xx6_A
1 1xxd_C
1 1xxm_C
-1 1xzo_B
-1 1y02_A
-1 1y14_B
-1 1y19_B
-1 1y55_X
-1 1y5n_C
-1 1y63_A
-1 1y7q_A
-1 1y8c_A
-1 1y8r_A
-1 1yac_A
-1 1ybi_A
-1 1yc5_A
-1 1yew_C
-1 1yfq_A
-1 1yfx_A
-1 1ygu_B
-1 1yi7_C
-1 1yka_A
-1 1ykh_B
-1 1ylf_A
-1 1ymk_A
-1 1ymt_A
-1 1yn9_C
-1 1yo3_C
-1 1yod_A
-1 1yox_F
1 1yp8_A
1 1ypq_A
1 1ypy_B
1 1yr4_B
1 1yro_D
1 1ys1_X
-1 1ysx_A
-1 1ytf_D
-1 1yue_A
-1 1yuj_A
-1 1yvi_B
-1 1yvv_A
-1 1yvw_D
1 1ywh_O
-1 1yws_A
-1 1ywz_A
-1 1yx0_A
-1 1yxy_B
-1 1yy6_A
-1 1yyc_A
1 1z2g_A
-1 1z2n_X
-1 1z2u_A
-1 1z3x_A
-1 1z4e_B
1 1z50_A
-1 1z6g_A
1 1z6o_X
-1 1z6x_B
-1 1z7a_E
-1 1z9h_C
1 1zaq_
-1 1zb1_A
1 1zbk_A
-1 1zbo_B
-1 1zbp_A
-1 1zce_A
-1 1zdx_A
-1 1zdy_A
-1 1zee_B
-1 1zfd_
-1 1zfo_
-1 1zgm_A
-1 1zhv_A
-1 1zk4_A
-1 1zk8_A
-1 1zkk_B
-1 1zkp_A
-1 1zl0_B
-1 1zma_A
-1 1zmb_B
-1 1zn6_A
-1 1znp_A
-1 1zr5_A
-1 1zr9_A
-1 1zso_B
-1 1ztn_
-1 1ztp_B
-1 1zwj_B
-1 1zx1_A
-1 1zxu_A
1 2adx_
-1 2alc_A
-1 2atc_B
-1 2aw0_
1 2bbg_
1 2bds_
1 2bem_A
-1 2bhu_A
1 2bi6_H
-1 2bid_A
-1 2bii_B
-1 2bjf_A
-1 2bji_B
-1 2bjr_B
-1 2bkq_C
-1 2bkv_B
1 2blk_A
-1 2bmo_A
-1 2bo9_D
1 2bok_L
-1 2bop_A
-1 2bpa_2
1 2brz_
-1 2bt9_C
1 2cpo_
-1 2drp_A
1 2ebo_C
1 2eia_A
1 2erl_
-1 2ezi_
-1 2fdn_
1 2hgf_
-1 2hmx_
1 2hpa_A
1 2il8_B
-1 2jdx_A
-1 2jhb_A
-1 2lfb_
-1 2lgs_A
1 2ncm_
-1 2nmb_A
-1 2pfk_B
-1 2prg_C
1 2psp_B
-1 2rgf_
-1 2rla_C
1 2sh1_
-1 2tbd_
-1 2tld_I
1 2tnf_A
1 2vgh_
1 2xbd_
1 3chb_H
-1 3cla_
-1 3cys_A
-1 3dpa_
1 3ezm_A
-1 3fua_
1 3lzt_
-1 3msp_B
1 3ncm_A
1 3seb_
1 3sil_
-1 3vtk_
-1 3ygs_P
-1 3znb_B
1 4aah_C
1 4cpa_I
-1 4cts_A
1 4hmg_E
-1 4mdh_B
-1 4mt2_
1 4sbv_B
1 4sgb_I
1 4ull_
-1 4znf_
1 6hir_
-1 7i1b_
