# Supplementary material for: A simplified approach to disulfide connectivity prediction from protein sequences
Source: BMC Bioinformatics. 2008 Jan 14;9:20. doi: 10.1186/1471-2105-9-20 (PMC2375136; doi:10.1186/1471-2105-9-20)
Supplement: Additional file 1 — PDBSelect Data set. The archive contains the 1,589 non redundant chains used for the experiments on binary classification of chains and cysteines (see results in Tables 2 and 3). [file 1471-2105-9-20-S1.zip › PDBselect/CysteinLabels/1b9x_A]

-1 
-1 
-1 
-1 
-1 
-1 
-1 
-1 
-1 
-1 
-1 
-1 
-1 
-1 
