# Supplementary material for: A simplified approach to disulfide connectivity prediction from protein sequences
Source: BMC Bioinformatics. 2008 Jan 14;9:20. doi: 10.1186/1471-2105-9-20 (PMC2375136; doi:10.1186/1471-2105-9-20)
Supplement: Additional file 2 — SP39 Data set. The archive contains the 446 chains from SWISS-PROT used for prediction of disulfide connectivity (see results in Table 5). [file 1471-2105-9-20-S2.zip]

Archive with 462 entries (457 files):
- SP39/
- SP39/.DS_Store
- __MACOSX/
- __MACOSX/SP39/
- __MACOSX/SP39/._.DS_Store
- SP39/Connectivity/
- SP39/Connectivity/1A02_HUMAN.2
- SP39/Connectivity/1A68_HUMAN.2
- SP39/Connectivity/1B14_HUMAN.2
- SP39/Connectivity/1B21_HUMAN.2
- SP39/Connectivity/1B54_HUMAN.2
- SP39/Connectivity/A4_HUMAN.3
- SP39/Connectivity/ACES_HUMAN.3
- SP39/Connectivity/ACES_MOUSE.3
- SP39/Connectivity/ACES_TORCA.3
- SP39/Connectivity/ACHA_TORCA.2
- SP39/Connectivity/ACTN_ACTCH.3
- SP39/Connectivity/ADAM_CROAD.2
- SP39/Connectivity/AERA_AERHY.2
- SP39/Connectivity/AFP1_SINAL.4
- SP39/Connectivity/AFP_ASPGI.4
- SP39/Connectivity/ALL2_BOVIN.2
- SP39/Connectivity/AMCI_APIME.5
- SP39/Connectivity/AMD_RAT.5
- SP39/Connectivity/AMO_PEA.2
- SP39/Connectivity/AMP_AMACA.3
- SP39/Connectivity/AMT4_PSEST.2
- SP39/Connectivity/AMY_ALTHA.4
- SP39/Connectivity/AMY_TENMO.4
- SP39/Connectivity/AMYA_ASPNG.4
- SP39/Connectivity/AMYA_ASPOR.4
- SP39/Connectivity/AMYG_ASPNG.3
- SP39/Connectivity/AMYP_HUMAN.5
- SP39/Connectivity/AMYP_PIG.5
- SP39/Connectivity/AMYS_HUMAN.5
- SP39/Connectivity/ANGI_HUMAN.3
- SP39/Connectivity/ANP_HEMAM.5
- SP39/Connectivity/ANT3_BOVIN.3
- SP39/Connectivity/ANT3_HUMAN.3
- SP39/Connectivity/ANTA_HIRME.5
- SP39/Connectivity/ARSB_HUMAN.4
- SP39/Connectivity/ASFP_BOVIN.2
- SP39/Connectivity/ASO_CUCPM.3
- SP39/Connectivity/ASPG_FLAME.2
- SP39/Connectivity/ASPG_HUMAN.4
- SP39/Connectivity/ASPR_HORVU.2
- SP39/Connectivity/ASTA_ASTFL.2
- SP39/Connectivity/ATXA_STRGL.2
- SP39/Connectivity/BARW_HORVU.3
- SP39/Connectivity/BBP_PIEBR.2
- SP39/Connectivity/BCRF_EBV.2
- SP39/Connectivity/BD02_HUMAN.3
- SP39/Connectivity/BD12_BOVIN.3
- SP39/Connectivity/BDNF_HUMAN.3
- SP39/Connectivity/BDS1_ANESU.3
- SP39/Connectivity/BMP2_HUMAN.3
- SP39/Connectivity/BMP7_HUMAN.3
- SP39/Connectivity/BPT1_BOVIN.3
- SP39/Connectivity/BRAZ_PENBA.4
- SP39/Connectivity/BUCA_BUNCA.5
- SP39/Connectivity/C1R_HUMAN.3
- SP39/Connectivity/CA1H_MOUSE.2
- SP39/Connectivity/CA36_HUMAN.3
- SP39/Connectivity/CAC3_BOVIN.5
- SP39/Connectivity/CAH4_HUMAN.2
- SP39/Connectivity/CAH4_MOUSE.2
- SP39/Connectivity/CAP7_HUMAN.4
- SP39/Connectivity/CAR2_CANAL.2
- SP39/Connectivity/CARP_RHICH.2
- SP39/Connectivity/CARP_RHIMI.2
- SP39/Connectivity/CARP_RHIPU.2
- SP39/Connectivity/CARP_YEAST.2
- SP39/Connectivity/CATD_HUMAN.4
- SP39/Connectivity/CATG_HUMAN.3
- SP39/Connectivity/CATH_PIG.4
- SP39/Connectivity/CATK_HUMAN.3
- SP39/Connectivity/CATL_HUMAN.2
- SP39/Connectivity/CATS_HUMAN.4
- SP39/Connectivity/CBP2_WHEAT.2
- SP39/Connectivity/CBPB_BOVIN.3
- SP39/Connectivity/CBPB_PIG.3
- SP39/Connectivity/CBPM_STRAL.3
- SP39/Connectivity/CBPT_THEVU.2
- SP39/Connectivity/CBPY_YEAST.5
- SP39/Connectivity/CD11_MOUSE.2
- SP39/Connectivity/CD2_RAT.2
- SP39/Connectivity/CD4_HUMAN.2
- SP39/Connectivity/CD59_HUMAN.5
- SP39/Connectivity/CFAD_HUMAN.4
- SP39/Connectivity/CHB_SERMA.3
- SP39/Connectivity/CHI2_HORVU.3
- SP39/Connectivity/CHLY_HEVBR.3
- SP39/Connectivity/CHYM_BOVIN.3
- SP39/Connectivity/CIRA_CHAPA.3
- SP39/Connectivity/CO5_HUMAN.3
- SP39/Connectivity/CO5A_PIG.3
- SP39/Connectivity/COAA_BPFD.3
- SP39/Connectivity/COAA_BPM13.3
- SP39/Connectivity/COGS_HYPLI.3
- SP39/Connectivity/COGS_UCAPU.3
- SP39/Connectivity/COL2_PIG.5
- SP39/Connectivity/CPA2_HUMAN.2
- SP39/Connectivity/CRAM_CRAAB.3
- SP39/Connectivity/CRP1_LIMPO.3
- SP39/Connectivity/CSF1_HUMAN.3
- SP39/Connectivity/CSF2_HUMAN.2
- SP39/Connectivity/CSF3_BOVIN.2
- SP39/Connectivity/CSF3_CANFA.2
- SP39/Connectivity/CSF3_HUMAN.2
- SP39/Connectivity/CTL4_HUMAN.2
- SP39/Connectivity/CTRA_BOVIN.5
- SP39/Connectivity/CUTI_FUSSO.2
- SP39/Connectivity/CVN_NOSEL.2
- SP39/Connectivity/CX1_NAJAT.4
- SP39/Connectivity/CX1_NAJMO.4
- SP39/Connectivity/CX1_NAJPA.4
- SP39/Connectivity/CX2_NAJAT.4
- SP39/Connectivity/CX4_NAJAT.4
- SP39/Connectivity/CX4_NAJMO.4
- SP39/Connectivity/CX5T_NAJAT.4
- SP39/Connectivity/CXA1_CONCN.2
- SP39/Connectivity/CXA1_CONEP.2
- SP39/Connectivity/CXA1_CONGE.2
- SP39/Connectivity/CXA1_CONIM.2
- SP39/Connectivity/CXA2_CONMA.2
- SP39/Connectivity/CXA4_CONPU.3
- SP39/Connectivity/CXAA_CONPE.2
- SP39/Connectivity/CXAB_CONPE.2
- SP39/Connectivity/CXET_CONTE.2
- SP39/Connectivity/CXGS_CONGE.3
- SP39/Connectivity/CXK7_CONPU.3
- SP39/Connectivity/CXM1_CONGE.3
- SP39/Connectivity/CXM2_CONGE.3
- SP39/Connectivity/CXO6_CONGE.3
- SP39/Connectivity/CXOA_CONMA.3
- SP39/Connectivity/CXOB_CONST.3
- SP39/Connectivity/CYSP_TRYCR.3
- SP39/Connectivity/CYT_CHICK.2
- SP39/Connectivity/DEFI_PROTE.3
- SP39/Connectivity/DEFN_HUMAN.3
- SP39/Connectivity/DHM1_METME.2
- SP39/Connectivity/DISI_ECHCA.2
- SP39/Connectivity/DLP1_ORNAN.3
- SP39/Connectivity/DMYC_DROME.4
- SP39/Connectivity/DPOL_THEGO.2
- SP39/Connectivity/DPPA_ECOLI.2
- SP39/Connectivity/DRN1_BOVIN.2
- SP39/Connectivity/DTX_CORBE.2
- SP39/Connectivity/EGF_MOUSE.3
- SP39/Connectivity/EL1_PIG.4
- SP39/Connectivity/ELAF_HUMAN.4
- SP39/Connectivity/ELAS_PSEAE.2
- SP39/Connectivity/ELIB_PHYCR.3
- SP39/Connectivity/ELNE_HUMAN.4
- SP39/Connectivity/EOTA_HUMAN.2
- SP39/Connectivity/EPC_HUMAN.5
- SP39/Connectivity/EPOR_HUMAN.2
- SP39/Connectivity/ESTA_STRSC.3
- SP39/Connectivity/EXG_CANAL.2
- SP39/Connectivity/FA7_HUMAN.3
- SP39/Connectivity/FA9_HUMAN.4
- SP39/Connectivity/FBN1_HUMAN.4
- SP39/Connectivity/FCE2_HUMAN.2
- SP39/Connectivity/FHUA_ECOLI.2
- SP39/Connectivity/FIBB_HUMAN.3
- SP39/Connectivity/FIBG_HUMAN.2
- SP39/Connectivity/GAOA_DACDE.2
- SP39/Connectivity/GC1_HUMAN.3
- SP39/Connectivity/GCSR_HUMAN.2
- SP39/Connectivity/GDNF_RAT.3
- SP39/Connectivity/GHR_HUMAN.3
- SP39/Connectivity/GLHA_HUMAN.5
- SP39/Connectivity/GLRX_HUMAN.2
- SP39/Connectivity/GLRX_PIG.2
- SP39/Connectivity/GLUP_STRGR.2
- SP39/Connectivity/GRO_HUMAN.2
- SP39/Connectivity/GUAN_HUMAN.2
- SP39/Connectivity/GUAU_HUMAN.2
- SP39/Connectivity/GUN1_ACICE.2
- SP39/Connectivity/GUN2_THEFU.2
- SP39/Connectivity/GUR_GYMSY.3
- SP39/Connectivity/GUX2_TRIRE.2
- SP39/Connectivity/GUX_CELFI.3
- SP39/Connectivity/HA1B_MOUSE.2
- SP39/Connectivity/HA1L_MOUSE.2
- SP39/Connectivity/HB2K_MOUSE.2
- SP39/Connectivity/HBP2_RHIAP.2
- SP39/Connectivity/HCYA_PANIN.3
- SP39/Connectivity/HEMA_IAAIC.5
- SP39/Connectivity/HEMO_HYACE.2
- SP39/Connectivity/HFE_HUMAN.2
- SP39/Connectivity/HGF_HUMAN.5
- SP39/Connectivity/HPSE_SOYBN.4
- SP39/Connectivity/HRTD_CROAT.2
- SP39/Connectivity/HST1_ECOLI.3
- SP39/Connectivity/HSTI_ECOLI.2
- SP39/Connectivity/HV3K_HUMAN.2
- SP39/Connectivity/IAA1_WHEAT.5
- SP39/Connectivity/IAA_STRTE.2
- SP39/Connectivity/IAAI_AMAHP.3
- SP39/Connectivity/IAAS_HORVU.2
- SP39/Connectivity/IAAT_ELECO.5
- SP39/Connectivity/IAC2_BOVIN.3
- SP39/Connectivity/IBR2_ANACO.5
- SP39/Connectivity/ICA1_HUMAN.3
- SP39/Connectivity/ICA2_HUMAN.3
- SP39/Connectivity/ICE1_ASCSU.5
- SP39/Connectivity/ICW3_PSOTE.2
- SP39/Connectivity/IDE3_ERYCA.2
- SP39/Connectivity/IGF2_HUMAN.3
- SP39/Connectivity/IGFA_HUMAN.3
- SP39/Connectivity/IGFB_HUMAN.3
- SP39/Connectivity/IL10_HUMAN.2
- SP39/Connectivity/IL13_HUMAN.2
- SP39/Connectivity/IL1R_HUMAN.5
- SP39/Connectivity/IL4_HUMAN.3
- SP39/Connectivity/IL6_HUMAN.2
- SP39/Connectivity/IL6B_HUMAN.5
- SP39/Connectivity/IL7_HUMAN.3
- SP39/Connectivity/IL8_HUMAN.2
- SP39/Connectivity/IMEP_STRNI.2
- SP39/Connectivity/INA2_HUMAN.2
- SP39/Connectivity/INGR_HUMAN.4
- SP39/Connectivity/IP2K_SOLTU.4
- SP39/Connectivity/ISH1_STOHE.3
- SP39/Connectivity/ISOA_PSEAY.3
- SP39/Connectivity/ITH1_HIRME.3
- SP39/Connectivity/ITR1_ASCSU.5
- SP39/Connectivity/ITR1_CUCMA.3
- SP39/Connectivity/ITR2_ECBEL.3
- SP39/Connectivity/ITR2_MOMCH.3
- SP39/Connectivity/ITRA_SOYBN.2
- SP39/Connectivity/ITRF_MAIZE.5
- SP39/Connectivity/IVBI_DENAN.3
- SP39/Connectivity/IVBI_DENPO.3
- SP39/Connectivity/K2L1_HUMAN.2
- SP39/Connectivity/KEDA_ACTSL.2
- SP39/Connectivity/KLK3_MOUSE.5
- SP39/Connectivity/KLKD_MOUSE.5
- SP39/Connectivity/KP4T_UMV4.5
- SP39/Connectivity/LCA_BOVIN.4
- SP39/Connectivity/LCA_CAPHI.4
- SP39/Connectivity/LCA_CAVPO.4
- SP39/Connectivity/LCA_HUMAN.4
- SP39/Connectivity/LCA_PAPCY.4
- SP39/Connectivity/LCM_LOCMI.3
- SP39/Connectivity/LDTI_HIRME.3
- SP39/Connectivity/LEM2_HUMAN.5
- SP39/Connectivity/LEM3_HUMAN.3
- SP39/Connectivity/LIF_MOUSE.3
- SP39/Connectivity/LIG2_PHACH.4
- SP39/Connectivity/LIG8_PHACH.4
- SP39/Connectivity/LIP1_CANRU.2
- SP39/Connectivity/LIP1_GEOCN.2
- SP39/Connectivity/LIP_RHIMI.3
- SP39/Connectivity/LIP_RHIOR.3
- SP39/Connectivity/LIPB_CANAR.3
- SP39/Connectivity/LITA_HUMAN.3
- SP39/Connectivity/LRP1_HUMAN.3
- SP39/Connectivity/LYC1_TACAC.4
- SP39/Connectivity/LYC2_ONCMY.4
- SP39/Connectivity/LYC_CHICK.4
- SP39/Connectivity/LYC_COLVI.4
- SP39/Connectivity/LYC_COTJA.4
- SP39/Connectivity/LYC_HUMAN.4
- SP39/Connectivity/LYC_MELGA.4
- SP39/Connectivity/LYC_NUMME.4
- SP39/Connectivity/LYC_PHACO.4
- SP39/Connectivity/MABA_RAT.2
- SP39/Connectivity/MABC_HUMAN.2
- SP39/Connectivity/MABC_RAT.2
- SP39/Connectivity/MACM_STRMA.2
- SP39/Connectivity/MAMB_DENJA.4
- SP39/Connectivity/MCPI_SOLTU.3
- SP39/Connectivity/MCT1_HUMAN.3
- SP39/Connectivity/MCT2_RAT.3
- SP39/Connectivity/MDHP_FLABI.2
- SP39/Connectivity/MDHP_SORBI.2
- SP39/Connectivity/MDLA_PENCA.2
- SP39/Connectivity/MER1_EUPRA.3
- SP39/Connectivity/MER2_EUPRA.3
- SP39/Connectivity/MERY_EUPRA.3
- SP39/Connectivity/MI2A_HUMAN.2
- SP39/Connectivity/MIP2_MOUSE.2
- SP39/Connectivity/MK_HUMAN.5
- SP39/Connectivity/MNS1_YEAST.2
- SP39/Connectivity/MPT5_AMBTR.4
- SP39/Connectivity/MTC1_HUMAN.3
- SP39/Connectivity/NADA_APLCA.5
- SP39/Connectivity/NCZS_STRCZ.2
- SP39/Connectivity/NGF_MOUSE.3
- SP39/Connectivity/NLT1_HORVU.4
- SP39/Connectivity/NLT1_ORYSA.4
- SP39/Connectivity/NP1_RHOPR.2
- SP39/Connectivity/NP2_RHOPR.2
- SP39/Connectivity/NP4_RHOPR.2
- SP39/Connectivity/NRG1_HUMAN.3
- SP39/Connectivity/NT3_HUMAN.3
- SP39/Connectivity/NT5_HUMAN.3
- SP39/Connectivity/NUCA_SERMA.2
[truncated: 162 more entries]
