# Supplementary material for: A simplified approach to disulfide connectivity prediction from protein sequences
Source: BMC Bioinformatics. 2008 Jan 14;9:20. doi: 10.1186/1471-2105-9-20 (PMC2375136; doi:10.1186/1471-2105-9-20)
Supplement: Additional file 2 — SP39 Data set. The archive contains the 446 chains from SWISS-PROT used for prediction of disulfide connectivity (see results in Table 5). [file 1471-2105-9-20-S2.zip › SP39/Connectivity/AMCI_APIME.5]

10 56
EECGPNEVFNTCGSACAPTCAQPKTRICTMQCRIGCQCQEGFLRNGEGACVLPENC
1 3 EECGP	7 36 IGCQC
2 12 NTCGS	6 32 MQCRI
3 16 SACAP	5 28 RICTM
4 20 PTCAQ	10 56 ENC00
8 38 CQCQE	9 50 GACVL
