# Supplementary material for: A simplified approach to disulfide connectivity prediction from protein sequences
Source: BMC Bioinformatics. 2008 Jan 14;9:20. doi: 10.1186/1471-2105-9-20 (PMC2375136; doi:10.1186/1471-2105-9-20)
Supplement: Additional file 2 — SP39 Data set. The archive contains the 446 chains from SWISS-PROT used for prediction of disulfide connectivity (see results in Table 5). [file 1471-2105-9-20-S2.zip › SP39/Connectivity/ANP_HEMAM.5]

10 163
MLTVSLLVCAMMALTQANDDKILKGTATEAGPVSQRAPPNCPAGWQPLGDRCIYYETTAMTWALAETNCMKLGGHLASIHSQEEHSFIQTLNAGVVWIGGSACLQAGAWTWSDGTPMNFRSWCSTKPDDVLAACCMQMTAAADQCWDDLPCPASHKSVCAMTF
1 41 PNCPA	2 52 DRCIY
3 69 TNCMK	10 159 SVCAM
4 103 SACLQ	6 134 AACCM
5 123 SWCST	8 145 DQCWD
7 135 ACCMQ	9 151 LPCPA
