# Supplementary material for: A simplified approach to disulfide connectivity prediction from protein sequences
Source: BMC Bioinformatics. 2008 Jan 14;9:20. doi: 10.1186/1471-2105-9-20 (PMC2375136; doi:10.1186/1471-2105-9-20)
Supplement: Additional file 2 — SP39 Data set. The archive contains the 446 chains from SWISS-PROT used for prediction of disulfide connectivity (see results in Table 5). [file 1471-2105-9-20-S2.zip › SP39/Connectivity/ANTA_HIRME.5]

10 55
TQGNTCGGETCSAAQVCLKGKCVCNEVHCRIRCKYGLKKDENGCEYPCSCAKASQ
1 6 NTCGG	3 17 QVCLK
2 11 ETCSA	4 22 GKCVC
5 24 CVCNE	8 44 NGCEY
6 29 VHCRI	9 48 YPCSC
7 33 IRCKY	10 50 CSCAK
