# Supplementary material for: A simplified approach to disulfide connectivity prediction from protein sequences
Source: BMC Bioinformatics. 2008 Jan 14;9:20. doi: 10.1186/1471-2105-9-20 (PMC2375136; doi:10.1186/1471-2105-9-20)
Supplement: Additional file 2 — SP39 Data set. The archive contains the 446 chains from SWISS-PROT used for prediction of disulfide connectivity (see results in Table 5). [file 1471-2105-9-20-S2.zip › SP39/Connectivity/BUCA_BUNCA.5]

10 63
MECYRCGVSGCHLKITCSAEETFCYKWLNKISNERWLGCAKTCTEIDTWNVYNKCCTTNLCNT
1 3 MECYR	5 24 TFCYK
2 6 YRCGV	3 11 SGCHL
4 17 ITCSA	6 39 LGCAK
7 43 KTCTE	8 55 NKCCT
9 56 KCCTT	10 61 NLCNT
