# Supplementary material for: A simplified approach to disulfide connectivity prediction from protein sequences
Source: BMC Bioinformatics. 2008 Jan 14;9:20. doi: 10.1186/1471-2105-9-20 (PMC2375136; doi:10.1186/1471-2105-9-20)
Supplement: Additional file 2 — SP39 Data set. The archive contains the 446 chains from SWISS-PROT used for prediction of disulfide connectivity (see results in Table 5). [file 1471-2105-9-20-S2.zip › SP39/Connectivity/CX4_NAJAT.4]

8 81
MKTLLLTLVVVTIVCLDLGYTRKCNKLVPLFYKTCPAGKNLCYKMFMVSNLTVPVKRGCIDVCPKNSALVKYVCCNTDRCN
1 24 RKCNK	3 42 NLCYK
2 35 KTCPA	4 59 RGCID
5 63 DVCPK	6 74 YVCCN
7 75 VCCNT	8 80 DRCN0
