# Supplementary material for: A simplified approach to disulfide connectivity prediction from protein sequences
Source: BMC Bioinformatics. 2008 Jan 14;9:20. doi: 10.1186/1471-2105-9-20 (PMC2375136; doi:10.1186/1471-2105-9-20)
Supplement: Additional file 2 — SP39 Data set. The archive contains the 446 chains from SWISS-PROT used for prediction of disulfide connectivity (see results in Table 5). [file 1471-2105-9-20-S2.zip › SP39/Connectivity/CXA4_CONPU.3]

6 25
GCCGSYPNAACHPCSCKDRPSYCGQ
1 2 0GCCG	5 16 CSCKD
2 3 GCCGS	3 11 AACHP
4 14 HPCSC	6 23 SYCGQ
