# Supplementary material for: A simplified approach to disulfide connectivity prediction from protein sequences
Source: BMC Bioinformatics. 2008 Jan 14;9:20. doi: 10.1186/1471-2105-9-20 (PMC2375136; doi:10.1186/1471-2105-9-20)
Supplement: Additional file 2 — SP39 Data set. The archive contains the 446 chains from SWISS-PROT used for prediction of disulfide connectivity (see results in Table 5). [file 1471-2105-9-20-S2.zip › SP39/Connectivity/CXM1_CONGE.3]

6 22
RDCCTPPKKCKDRQCKPQRCCA
1 3 RDCCT	4 15 RQCKP
2 4 DCCTP	5 20 QRCCA
3 10 KKCKD	6 21 RCCA0
