# Supplementary material for: A simplified approach to disulfide connectivity prediction from protein sequences
Source: BMC Bioinformatics. 2008 Jan 14;9:20. doi: 10.1186/1471-2105-9-20 (PMC2375136; doi:10.1186/1471-2105-9-20)
Supplement: Additional file 2 — SP39 Data set. The archive contains the 446 chains from SWISS-PROT used for prediction of disulfide connectivity (see results in Table 5). [file 1471-2105-9-20-S2.zip › SP39/Connectivity/IAAT_ELECO.5]

10 122
SVGTSCIPGMAIPHNPLDSCRWYVSTRTCGVGPRLATQEMKARCCRQLEAIPAYCRCEAVRILMDGVVTPSGQHEGRLLQDLPGCPRQVQRAFAPKLVTEVECNLATIHGGPFCLSLLGAGE
1 6 TSCIP	6 55 AYCRC
2 20 DSCRW	4 44 ARCCR
3 29 RTCGV	8 85 PGCPR
5 45 RCCRQ	9 103 VECNL
7 57 CRCEA	10 114 PFCLS
