# Supplementary material for: A simplified approach to disulfide connectivity prediction from protein sequences
Source: BMC Bioinformatics. 2008 Jan 14;9:20. doi: 10.1186/1471-2105-9-20 (PMC2375136; doi:10.1186/1471-2105-9-20)
Supplement: Additional file 2 — SP39 Data set. The archive contains the 446 chains from SWISS-PROT used for prediction of disulfide connectivity (see results in Table 5). [file 1471-2105-9-20-S2.zip › SP39/Connectivity/IBR2_ANACO.5]

10 52
TACSECVCPLREEYKCYCTDTYSDCPGFCKTCKAEFGKYICLDLISPNDCVK
1 3 TACSE	5 18 CYCTD
2 6 SECVC	10 50 NDCVK
3 8 CVCPL	4 16 YKCYC
6 25 SDCPG	8 32 KTCKA
7 29 GFCKT	9 41 YICLD
